# Supplementary material for: Leukotriene receptor expression in esophageal squamous cell cancer and non-transformed esophageal epithelium: a matched case control study
Source: BMC Gastroenterol. 2016 Jul 30;16:85. doi: 10.1186/s12876-016-0499-z (PMC4967508; doi:10.1186/s12876-016-0499-z)
Supplement: Additional file 2: — Raw data of immunohistochemical scores and polymerase chain reactions. (XLS 10 kb) [file 12876_2016_499_MOESM2_ESM.xls]

## Sheet: Tabelle1
LTB4R_ESCC_IRS	LTB4R_NTSE_IRS	LTB4R_CSE_IRS	LTB4R2_ESCC_IRS	LTB4R2_NTSE_IRS	LTB4R2_CSE_IRS	CYSLTR1_ESCC_IRS	CYSLTR1_NTSE_IRS	CYSLTR1_CSE_IRS	CYSLTR2_ESCC_IRS	CYSLTR2_NTSE_IRS	CYSLTR2_CSE_IRS
8	8	n.a.	4	4	n.a.	4	4	n.a.	4	4	n.a.
8	n.a.	n.a.	6		n.a.	4		n.a.	4		n.a.
8	8	n.a.	8	4	n.a.	8	4	n.a.	12	4	n.a.
12	8	0	8	4	4	6	4	8	8	4	4
8	8	0	8	1	4	10	4	4	8	4	4
10	6	8	4	4	4	8	4	4	6	4	4
8	8	0	9	4	6	8	4	4	9	4	4
4	4	n.a.	4	4	n.a.	12	4	n.a.	8	4	n.a.
8	n.a.	n.a.	9	n.a.	n.a.	8	n.a.	n.a.	6	n.a.	n.a.
4	4	4	8	4	4	8	8	4	4	4	4
8	4	n.a.	4	1	n.a.	4	0	n.a.	4	4	n.a.
8	n.a.	4	8	n.a.	4	12	n.a.	6	8	n.a.	4
8	4	n.a.	9	0	n.a.	8	4	n.a.	8	4	n.a.
8	8	n.a.	6	4	n.a.	9	4	n.a.	8	4	n.a.
8	8	4	4	0	4	4	4	8	4	4	4
4	n.a.	n.a.	12	n.a.	n.a.	12	n.a.	n.a.	8	n.a.	n.a.
8	8	4	8	4	4	8	8	4	8	4	4
8	8	4	9	4	4	8	8	4	7	4	4
8	8	n.a.	9	0	n.a.	4	4	n.a.	4	4	n.a.
ESCC: esophageal squamous cell cancer
NTSE: non-transformed squamous epitelium of cancer patients
CSE: control squamous epithelium
IRS: immunoreactive score
n.a.: data not available
